# Supplementary material for: Status of North American Graduate Programs in Periodontics Providing Laser Education and Clinical Training: A Cross-Sectional Survey
Source: Dent J (Basel). 2022 Jul 1;10(7):119. doi: 10.3390/dj10070119 (PMC9317475; doi:10.3390/dj10070119)
Supplement: Supplementary file 1 [file dentistry-10-00119-s001.zip]

Archive with 1 entries (1 files):
- dentistry-1753263-supplementary.pdf
